# Supplementary material for: Machine Learning-Enhanced Estimation of Cellular Protein Levels from Bright-Field Images
Source: Bioengineering (Basel). 2024 Jul 31;11(8):774. doi: 10.3390/bioengineering11080774 (PMC11351856; doi:10.3390/bioengineering11080774)
Supplement: Supplementary file 1 [file bioengineering-11-00774-s001.zip]

Archive with 1 entries (1 files):
- bioengineering-3105827-supplementary.mp4
